# Supplementary material for: Variations in Circulating Thyroid Hormone Profiles Across Age, Sex, and Pregnancy Outcomes in Killer Whales (Orcinus orca) Under Human Care
Source: Animals (Basel). 2026 Mar 13;16(6):907. doi: 10.3390/ani16060907 (PMC13023256; doi:10.3390/ani16060907)
Supplement: Supplementary file 1 [file animals-16-00907-s001.zip]

Archive with 1 entries (1 files):
- animals-4140528-supplementary.pdf
